# Supplementary material for: New avenues for functional neuroimaging: ultra-high field MRI and OPM-MEG
Source: Psychoradiology. 2021 Dec 9;1(4):165–71. doi: 10.1093/psyrad/kkab014 (PMC11025555; doi:10.1093/psyrad/kkab014)
Supplement: kkab014_Supplemental_Files [file kkab014_Supplemental_Files.zip]

Archive with 2 entries (2 files):
- New_avenues_for_functional_neuroimaging_Gao_revised.docx
- Response to the Editors and Reviewers.docx
